# Supplementary material for: Modulator Combination Improves In Vitro the Microrheological Properties of the Airway Surface Liquid of Cystic Fibrosis Airway Epithelia
Source: Int J Mol Sci. 2022 Sep 27;23(19):11396. doi: 10.3390/ijms231911396 (PMC9569604; doi:10.3390/ijms231911396)
Supplement: Supplementary file 1 [file ijms-23-11396-s001.zip]

Archive with 1 entries (1 files):
- ijms-1815128-supplementary.pdf
